# Supplementary material for: Non-Alcoholic Fatty Liver Disease Markers Associated with Fasting Serum Insulin and Urinary Albumin Excretion Independent of Fasting Plasma Glucose
Source: J Clin Med. 2020 Sep 29;9(10):3161. doi: 10.3390/jcm9103161 (PMC7650561; doi:10.3390/jcm9103161)
Supplement: Supplementary file 1 [file jcm-09-03161-s001.zip]

Archive with 1 entries (1 files):
- jcm-925882-supplementary.docx
